# Supplementary material for: Comparative Transcriptomic Analyses of Peripheral Blood Mononuclear Cells of COVID-19 Patients without Pneumonia and with Severe Pneumonia in the First Year of Follow-Up
Source: Viruses. 2024 Jul 28;16(8):1211. doi: 10.3390/v16081211 (PMC11358892; doi:10.3390/v16081211)
Supplement: Supplementary file 1 [file viruses-16-01211-s001.zip]

Archive with 3 entries (3 files):
- Supplementary Figure S1.pdf
- Supplementary Figure S2.jpg
- Supplementary Table S1.pdf
